# Supplementary material for: Illicit Drug Use and Associated Problems in the Nightlife Scene: A Potential Setting for Prevention
Source: Int J Environ Res Public Health. 2021 Apr 30;18(9):4789. doi: 10.3390/ijerph18094789 (PMC8125188; doi:10.3390/ijerph18094789)
Supplement: Supplementary file 1 [file ijerph-18-04789-s001.zip]

Archive with 1 entries (1 files):
- ijerph-1173066-supplementary.pdf
